# Supplementary material for: Multi-omics analysis reveals that Danggui Buxue decoction ameliorates benzene-induced blood deficiency syndrome via the restoration of hematopoietic lineage and remodeling of the immune microenvironment
Source: Chin Med. 2026 May 22;21:143. doi: 10.1186/s13020-026-01365-5 (PMC13196244; doi:10.1186/s13020-026-01365-5)
Supplement: Supplementary file 1 — Additional file 1. [file 13020_2026_1365_MOESM1_ESM.xlsx]

## Sheet: Sheet1
Supplementary Table 1. Parameter settings for independent data acquisition (DIA) proteomics detection
DIA Mass Spectrometry Parameter Settings
Items	Para.
Orbitrap Resoltion	240000
MS Scan Range(m/z)	380-980
AGC target	5
Maximum IT	5ms
MS/MS Scan Range(m/z)	150-2000
AGC target	5
Maximum IT	3ms
RF-lens	0.4
Isolation window(m/z)	2
HCD Collision energy	0.25
cycle time	0.6
DIA chromatographic parameter conditions
Time （min）	Gradient
0	4% B
4	25% B
5.8	35% B
6.2	99% B
6.9	99% B
A flow rate of 2.5 nL/min was used with a C18 analytical column (15 cm × 75 μm ID, 1.6 μm C18 particles, ionopticks). Mobile phase A consisted of 0.1% formic acid in water, and mobile phase B was 0.1% formic acid in 80% acetonitrile/20% water.
